# Supplementary material for: Expression profiling of the phenylalanine ammonia-lyase (PAL) gene family in ginkgo biloba L
Source: Plant Signal Behav. 2023 Oct 30;18(1):2271807. doi: 10.1080/15592324.2023.2271807 (PMC10761125; doi:10.1080/15592324.2023.2271807)
Supplement: Supplemental Material [file KPSB_A_2271807_SM1680.zip]

Archive with 4 entries (3 files):
- Supplementary/
- Supplementary/Supplementary Figure. 1.pptx
- Supplementary/Tabel S2.xlsx
- Supplementary/Table S1.xlsx
