# Supplementary material for: Expression profiling of the phenylalanine ammonia-lyase (PAL) gene family in ginkgo biloba L
Source: Plant Signal Behav. 2023 Oct 30;18(1):2271807. doi: 10.1080/15592324.2023.2271807 (PMC10761125; doi:10.1080/15592324.2023.2271807)
Supplement: Supplemental Material [file KPSB_A_2271807_SM1680.zip › Supplementary/Tabel S2.xlsx]

## Sheet: Sheet1
Supplementary Data Table 2 qRT-PCR Primers
	Sequence (5'->3')	Template strand	Length	Start	Stop	Tm	GC%	Self complementarity	Self 3' complementarity
Forward primer	CAAAATCGATGGCGTCGGTG	Plus	20	878	897	60.25	55	6	3
Reverse primer	GCGGAGTCCCTTTGTCAGTT	Minus	20	974	955	60.25	55	5	0
Product length	97
